# Supplementary material for: Braiding traditional ecological knowledge and Western science in the management of freshwater social-ecological systems: a systematic map protocol
Source: Environ Evid. 2025 Oct 14;14:17. doi: 10.1186/s13750-025-00371-8 (PMC12523213; doi:10.1186/s13750-025-00371-8)
Supplement: Supplementary file 2 — Supplementary Material 2. Test list of benchmark articles (n = 20) used to develop and validate the search strategy. [file 13750_2025_371_MOESM2_ESM.xlsx]

## Sheet: ReadMe
Additional file 2. Test list of benchmark articles (n = 20) used to develop and validate the search strategy.
ReadMe
This document contains the list of 20 benchmark articles that served as the 'test-list' for the development and validation of our systematic map's search strategy. These articles were specifically chosen for their high relevance to our primary research question. Collectively, their keywords and content provide a comprehensive representation of the core concepts that define our Population, Concept…

## Sheet: Test-list
Bibliographic Information
Number	Document type	Author	Year	Title	Journal	Volume	Issue	Page	DOI
1	Journal Article	Abu R, Reed MG, Jardine TD	2020	Using two-eyed seeing to bridge Western science and Indigenous knowledge systems and understand long-term change in the Saskatchewan River Delta, Canada	International Journal of Water Resources Development	36	5	757-776	https://doi.org/10.1080/07900627.2018.1558050
2	Journal Article	Adams AJ, Parkinson RW, Dourte D, Bainbridge A	2025	Recreational Fisher Local Ecological Knowledge Provides Information Applicable to the Management of an Anthropogenically Impacted Estuary	Fisheries Management and Ecology	32	4	122-133	https://doi.org/10.1111/fme.12788
3	Journal Article	Almack K, Dunlop ES, Lauzon R, Nadjiwon S, Duncan AT	2023	Building trust through the Two-Eyed Seeing approach to joint fisheries research	Journal of Great Lakes Research	49		S46-S57	https://doi.org/10.1016/j.jglr.2022.11.005
4	Journal Article	Baird IG, Flaherty MS	2005	Mekong River Fish Conservation Zones in southern Laos: Assessing effectiveness using local ecological knowledge	Environmental Management	36	3	439-454	https://doi.org/10.1007/s00267-005-3093-7
5	Journal Article	Béné C, Evans L, Mills D, Ovie S, Raji A, Tafida A, Kodio A, Sinaba F, Morand P, Lemoalle J, Andrew N	2011	Testing resilience thinking in a poverty context: Experience from the Niger River basin	Global Environmental Change	21	4	1173-1184	https://doi.org/10.1016/j.gloenvcha.2011.07.002
6	Journal Article	Brattland C, Mustonen T	2018	How traditional knowledge comes to matter in atlantic salmon governance in Norway and Finland	Arctic	71	4	375-392	https://doi.org/10.14430/arctic4751
7	Journal Article	Carter L	2019	He korowai o matainaka/the cloak of matainaka: Traditional ecological knowledge in climate change adaptation – te wai pounamu, New Zealand	New Zealand Journal of Ecology	43	3	3386	https://doi.org/10.20417/nzjecol.43.27
8	Journal Article	Castello L, Viana JP, Watkins G, Pinedo-Vasquez M, Luzadis VA	2009	Lessons from integrating fishers of arapaima in small-scale fisheries management at the mamirauá reserve, amazon	Environmental Management	43	2	197-209	https://doi.org/10.1007/s00267-008-9220-5
9	Journal Article	Janssens de Bisthoven L, Vanhove MPM, Rochette AJ, Hugé J, Verbesselt S, Machunda R, Munishi L, Wynants M, Steensels A, Malan-Meerkotter M, Henok S, Nhiwatiwa T, Casier B, Kiwango YA, Kaitila R, Komakech H, Brendonck L	2020	Social-ecological assessment of Lake Manyara basin, Tanzania: A mixed method approach	Journal of Environmental Management	267		110594	https://doi.org/10.1016/j.jenvman.2020.110594
10	Journal Article	Kura Y, Mam K, Chea S, Eam D, Almack K, Ishihara H	2023	Conservation for sustaining livelihoods: Adaptive co-management of fish no-take zones in the Mekong River	Fisheries Research	265		106744	https://doi.org/10.1016/j.fishres.2023.106744
11	Journal Article	Lee SH, Chen YJ	2021	Indigenous knowledge and endogenous actions for building tribal resilience after typhoon soudelor in northern taiwan	Sustainability (Switzerland)	13	2	1-15	https://doi.org/10.3390/su13020506
12	Journal Article	Mantyka-Pringle CS, Jardine TD, Bradford L, Bharadwaj L, Kythreotis AP, Fresque-Baxter J, Kelly E, Somers G, Doig LE, Jones PD, Lindenschmidt KE	2017	Bridging science and traditional knowledge to assess cumulative impacts of stressors on ecosystem health	Environment International	102		125-137	https://doi.org/10.1016/j.envint.2017.02.008
13	Journal Article	Mendoza JN, Prūse B, Mattalia G, Kochalski S, Ciriaco A, Sõukand R	2022	Fishers’ Perspectives: the Drivers Behind the Decline in Fish Catch in Laguna Lake, Philippines	Maritime Studies	21	4	569-585	https://doi.org/10.1007/s40152-022-00287-w
14	Journal Article	Mozumder MMH, Pyhälä A, Wahab MA, Sarkki S, Schneider P, Islam MM	2019	Understanding social-ecological challenges of a small-scale hilsa (Tenualosa ilisha) fishery in Bangladesh	International Journal of Environmental Research and Public Health	16	23	4814	https://doi.org/10.3390/ijerph16234814
15	Journal Article	Rangely J, de Barros M, de Oliveira Júnior JGC, de Oliveira CDL, Neves JMM, Batista V, Fabré NN	2025	Joining data-limited stock assessment and local ecological knowledge to inform tropical mullet management	Ocean and Coastal Management	269		107836	https://doi.org/10.1016/j.ocecoaman.2025.107836
16	Journal Article	Ratner BD, Mam K, Halpern G	2014	Collaborating for resilience: Conflict, collective action, and transformation on Cambodia’s Tonle Sap Lake	Ecology and Society	19	3	290331	https://doi.org/10.5751/es-06400-190331
17	Journal Article	Silvano RAM, Hallwass G	2020	Participatory research with fishers to improve knowledge on small-scale fisheries in tropical rivers	Sustainability (Switzerland)	12	11	4487	https://doi.org/10.3390/su12114487
18	Journal Article	Maliao RJM, Cahilig, RC, Cahilig, RR, Jaspe, BT	2025	Climate change, traditional ecological knowledge, and riverine biodiversity conservation: a case in Aklan, Central Philippines	Environment, Development and Sustainability	27	2	4745-4767	https://doi.org/10.1007/s10668-023-04096-x
19	Journal Article	Wilson NJ, Walter MT, Waterhouse J	2015	Indigenous knowledge of hydrologic change in the Yukon river basin: A case study of Ruby, Alaska	Arctic	68	1	93-106	https://doi.org/10.14430/arctic4459
20	Journal Article	Yevenes MA, Pereira H, Bermudez R	2022	Citizen Science as a Co-Creative Measure to Water Quality: Chemical Data and Local Participation in a Rural Territory	Frontiers in Environmental Science	10		940778	https://doi.org/10.3389/fenvs.2022.940778
