# Supplementary material for: Braiding traditional ecological knowledge and Western science in the management of freshwater social-ecological systems: a systematic map protocol
Source: Environ Evid. 2025 Oct 14;14:17. doi: 10.1186/s13750-025-00371-8 (PMC12523213; doi:10.1186/s13750-025-00371-8)
Supplement: Supplementary file 3 — Supplementary Material 3. Search strategy development and final search strings. [file 13750_2025_371_MOESM3_ESM.xlsx]

## Sheet: ReadMe
Additional File 3. Search strategy development and final search strings.
ReadMe
This document provides a comprehensive and replicable account of the multi-stage process used to develop the final search syntax for this systematic map. The methodology was designed to be data-driven, transparent, and systematically tested to ensure a calibrated balance of comprehensiveness and precision. This is detailed in the Scoping sheet.
Step 1: Establishment of a benchmark test list (Additional file 2) A test list of 20 highly relevant articles was established a priori. This list served as the 'test-list' benchmark for both generating initial keywords and validating the sensitivity of the final search syntax.
Step 2: Foundational keyword identification and classification (1.Terms_benchmark) To generate an objective foundation for our search terms, the full metadata of the 20 test list articles was exported from EndNote and imported into VOSviewer for a keyword co-occurrence analysis. This process yielded an initial pool of 66 keywords that met a co-occurrence threshold of two. These foundational keywo…
Step 3: Systematic term expansion and audit (2.Terms_expanded) This foundational list was then systematically expanded through two further processes: -Expert knowledge: The list was supplemented based on the review team’s expert knowledge of the topic to include nuanced synonyms and dominant terminology. -Thesaurus consultation: A standard thesaurus was consulted to identify additional synonyms f…
Step 4: Individual term auditing and final classification (3.Terms_audit and 4.Terms_final) The comprehensive, classified list of terms was then subjected to a rigorous Individual Term Audit in Scopus to finalize their classification as ‘Core’, ‘Broad’, ‘Specifi’, or ‘Excluded’ based on pre-defined relevance score thresholds.
Step 5: Iterative syntax construction and testing (5.Syntax_test) Using the final term lists, a sequence of five iterative search syntaxes was constructed and evaluated against the 20-article benchmark test list.
Step 6: Selection of the final, optimal syntax (6.Syntax_final) Following our a priori rule, Search 4 was chosen as the final, optimal syntax, as it was the most parsimonious string to achieve 100% sensitivity.
Test_Set: 20 Test set articles individual results from each search syntax

## Sheet: Testset
Doc type	Author	Year	Title	Journal	Volume	Issue	Page	DOI
Journal Article	Rangely J, de Barros M, de Oliveira Júnior JGC, de Oliveira CDL, Neves JMM, Batista V, Fabré NN	2025	Joining data-limited stock assessment and local ecological knowledge to inform tropical mullet management	Ocean and Coastal Management	269		107836	https://doi.org/10.1016/j.ocecoaman.2025.107836
Journal Article	Maliao RJ, Cahilig RC, Cahilig RR, Jaspe BT	2025	Climate change, traditional ecological knowledge, and riverine biodiversity conservation: a case in Aklan, Central Philippines	Environment, Development and Sustainability	27	2	4745-4767	https://doi.org/10.1007/s10668-023-04096-x
Journal Article	Adams AJ, Parkinson RW, Dourte D, Bainbridge A	2025	Recreational Fisher Local Ecological Knowledge Provides Information Applicable to the Management of an Anthropogenically Impacted Estuary	Fisheries Management and Ecology	32	4	122-133	https://doi.org/10.1111/fme.12788
Journal Article	Kura Y, Mam K, Chea S, Eam D, Almack K, Ishihara H	2023	Conservation for sustaining livelihoods: Adaptive co-management of fish no-take zones in the Mekong River	Fisheries Research	265		106744	https://doi.org/10.1016/j.fishres.2023.106744
Journal Article	Almack K, Dunlop ES, Lauzon R, Nadjiwon S, Duncan AT	2023	Building trust through the Two-Eyed Seeing approach to joint fisheries research	Journal of Great Lakes Research	49		S46-S57	https://doi.org/10.1016/j.jglr.2022.11.005
Journal Article	Yevenes MA, Pereira H, Bermudez R	2022	Citizen Science as a Co-Creative Measure to Water Quality: Chemical Data and Local Participation in a Rural Territory	Frontiers in Environmental Science	10		940778	https://doi.org/10.3389/fenvs.2022.940778
Journal Article	Mendoza JN, Prūse B, Mattalia G, Kochalski S, Ciriaco A, Sõukand R	2022	Fishers’ Perspectives: the Drivers Behind the Decline in Fish Catch in Laguna Lake, Philippines	Maritime Studies	21	4	569-585	https://doi.org/10.1007/s40152-022-00287-w
Journal Article	Lee SH, Chen YJ	2021	Indigenous knowledge and endogenous actions for building tribal resilience after typhoon soudelor in northern taiwan	Sustainability (Switzerland)	13	2	1-15	https://doi.org/10.3390/su13020506
Journal Article	Silvano RAM, Hallwass G	2020	Participatory research with fishers to improve knowledge on small-scale fisheries in tropical rivers	Sustainability (Switzerland)	12	11	4487	https://doi.org/10.3390/su12114487
Journal Article	Janssens de Bisthoven L, Vanhove MPM, Rochette AJ, Hugé J, Verbesselt S, Machunda R, Munishi L, Wynants M, Steensels A, Malan-Meerkotter M, Henok S, Nhiwatiwa T, Casier B, Kiwango YA, Kaitila R, Komakech H, Brendonck L	2020	Social-ecological assessment of Lake Manyara basin, Tanzania: A mixed method approach	Journal of Environmental Management	267		110594	https://doi.org/10.1016/j.jenvman.2020.110594
Journal Article	Abu R, Reed MG, Jardine TD	2020	Using two-eyed seeing to bridge Western science and Indigenous knowledge systems and understand long-term change in the Saskatchewan River Delta, Canada	International Journal of Water Resources Development	36	5	757-776	https://doi.org/10.1080/07900627.2018.1558050
Journal Article	Mozumder MMH, Pyhälä A, Wahab MA, Sarkki S, Schneider P, Islam MM	2019	Understanding social-ecological challenges of a small-scale hilsa (Tenualosa ilisha) fishery in Bangladesh	International Journal of Environmental Research and Public Health	16	23	4814	https://doi.org/10.3390/ijerph16234814
Journal Article	Carter L	2019	He korowai o matainaka/the cloak of matainaka: Traditional ecological knowledge in climate change adaptation – te wai pounamu, New Zealand	New Zealand Journal of Ecology	43	3	3386	https://doi.org/10.20417/nzjecol.43.27
Journal Article	Brattland C, Mustonen T	2018	How traditional knowledge comes to matter in atlantic salmon governance in Norway and Finland	Arctic	71	4	375-392	https://doi.org/10.14430/arctic4751
Journal Article	Mantyka-Pringle CS, Jardine TD, Bradford L, Bharadwaj L, Kythreotis AP, Fresque-Baxter J, Kelly E, Somers G, Doig LE, Jones PD, Lindenschmidt KE	2017	Bridging science and traditional knowledge to assess cumulative impacts of stressors on ecosystem health	Environment International	102		125-137	https://doi.org/10.1016/j.envint.2017.02.008
Journal Article	Wilson NJ, Walter MT, Waterhouse J	2015	Indigenous knowledge of hydrologic change in the Yukon river basin: A case study of Ruby, Alaska	Arctic	68	1	93-106	https://doi.org/10.14430/arctic4459
Journal Article	Ratner BD, Mam K, Halpern G	2014	Collaborating for resilience: Conflict, collective action, and transformation on Cambodia’s Tonle Sap Lake	Ecology and Society	19	3	290331	https://doi.org/10.5751/es-06400-190331
Journal Article	Béné C, Evans L, Mills D, Ovie S, Raji A, Tafida A, Kodio A, Sinaba F, Morand P, Lemoalle J, Andrew N	2011	Testing resilience thinking in a poverty context: Experience from the Niger River basin	Global Environmental Change	21	4	1173-1184	https://doi.org/10.1016/j.gloenvcha.2011.07.002
Journal Article	Castello L, Viana JP, Watkins G, Pinedo-Vasquez M, Luzadis VA	2009	Lessons from integrating fishers of arapaima in small-scale fisheries management at the mamirauá reserve, amazon	Environmental Management	43	2	197-209	https://doi.org/10.1007/s00267-008-9220-5
Journal Article	Baird IG, Flaherty MS	2005	Mekong River Fish Conservation Zones in southern Laos: Assessing effectiveness using local ecological knowledge	Environmental Management	36	3	439-454	https://doi.org/10.1007/s00267-005-3093-7

## Sheet: Scoping
Scoping We developed a comprehensive, transparent, and replicable search strategy compatible with established evidence synthesis guidelines [1; 2]. The search is structured around four conceptual blocks derived from the PCC framework: Population (P), Concept: Integration (C1), Concept: Application (C2), and Context (C). To determine the final search syntax, we conducted a multi-phase process of t…
Search term identification We generated an initial pool of search terms through a three-part process, guided by a pre-defined test list of 20 highly relevant articles (see Additional File 2). First, we performed a co-occurrence analysis on the metadata of this test list using VOSviewer v. 16.20 to identify foundational keywords. This bibliometric approach was selected as an efficient alternative …
Search term auditing and classification Following term identification, we conducted a rigorous individual term audit in Scopus to establish a data-driven basis for our final search syntax (see Additional File 3). To do this, we searched each potential term individually, applying pre-defined filters for English-language publications and articles and conference papers. Based on the results of this …
References
1. James KL, Randall NP, Haddaway NR. A methodology for systematic mapping in environmental sciences. Environ Evid. 2016;5:7.
2. Collaboration for Environmental Evidence. Guidelines and Standards for Evidence synthesis in Environmental Management. Version 5.1. (http://www.environmentalevidence.org/information-for-authors) (2025). Accessed 25 Apr 2025.
3. Thesaurus.com. (www.thesaurus.com) (2025). Accessed 05 Aug 2025.

## Sheet: 1.Terms_benchmark
VosViewer-extracted benchmark keywords
	Keyword	Population	Concept: Integration	Concept: Application	Context: Ecosystem	Geo Context	Irrelevant terms
1	indigenous knowledge	X
2	knowledge	X
3	traditional ecological knowledge	X
4	traditional knowledge	X
5	knowledge based system	X
6	fishing community	x
7	citizen science		X
8	co-management		X
9	integrated approach		X
10	participatory approach		x
11	stakeholder		X
12	two-eyed seeing		X
13	dpsir		X
14	empirical analysis		X
15	adaptive management			X
16	climate change			X
17	climate change adaptation			X
18	conservation			X
19	conservation of natural resources			X
20	decision making			X
21	ecology			X
22	ecosystem			X
23	environmental assessment			X
24	environmental change			X
25	environmental impact			x
26	environmental protection			X
27	fish			x
28	fish culture			x
29	fisheries			x
30	fisheries management			x
31	fishery			x
32	fishery management			x
33	fishes			x
34	fishing			x
35	governance			x
36	governance approach			x
37	management practice			x
38	nature conservation			x
39	protected area			x
40	resilience			x
41	small-scale fisheries			x
42	social aspect			x
43	social-ecological system			x
44	social-ecological systems			x
45	sustainability			x
46	sustainable development			x
47	aquatic ecosystem				X
48	freshwater fisheries				X
49	lake				X
50	lakes				X
51	river rivers				X
52	water resources				X
53	united states					X
54	amazonas [brazil]					X
55	brazil					X
56	cambodia					X
57	canada					X
58	philippines					X
59	southeast asia					X
60	developing world						X
61	animals						X
62	article						X
63	human						X
64	humans						X
65	philosophical aspects						X
66	poverty						X
						Excluded	Excluded

## Sheet: 2.Terms_expanded
Conceptual block	Benchmark terms	Concept Block	Expanded synonym
Population*	indigenous knowledge	Population	communit* knowledge
	knowledge	Population	ethnobiolog*
	traditional ecological knowledge	Population	farmer* knowledge
	traditional knowledge	Population	indigenous communit*
	knowledge based system	Population	indigenous knowledge
	fishing community	Population	indigenous people*
		Population	local communit*
		Population	local knowledge
		Population	local wisdom
		Population	traditional communit*
			traditional knowledge
		Population	fishing communit*
		Population	local ecological knowledge
		Population	native communit*
		Population	traditional ecological knowledge
		Population	aborigin* communit*
		Population	ethnobotan*
		Population	ethnomedicin*
		Population	fisher* technical knowledge
		Population	folklor*
		Population	practical knowledge
		Population	tacit knowledge
		Population	traditional environmental knowledge
		Population	aborigin* knowledge
		Population	ancestral knowledge
		Population	artisanal knowledge
		Population	customary knowledge
		Population	ethnoecolog*
		Population	ethnoichthyolog*
		Population	ethnoscien*
		Population	ethnotaxonom*
		Population	ethnozoolog*
		Population	fisher* ecological knowledge
		Population	fisher* knowledge
		Population	folk knowledge
		Population	generational knowledge
		Population	hunter* knowledge
		Population	indigenous ecological knowledge
		Population	indigenous traditional knowledge
		Population	indigenous science
		Population	lay knowledge
		Population	native knowledge
		Population	native science*
		Population	place-based knowledge
		Population	tribal knowledge
Concept: integration*	citizen science	Concept: integration	bridge* w/25 (knowledge)
	co-management	Concept: integration	collaborat* W/25 (indigenous OR local Or native)
	integrated approach	Concept: integration	community-based w/25 (management)
	participatory approach	Concept: integration	participatory approach
	stakeholder		participatory governance
	two-eyed seeing	Concept: integration	stakeholder engagement
		Concept: integration	transdisciplinary research
		Concept: integration	braid*
		Concept: integration	citizen science
		Concept: integration	co-management
		Concept: integration	community-based w/25 (monitoring)
		Concept: integration	participatory mapping
		Concept: integration	action research
		Concept: integration	bottom-up approach
		Concept: integration	bridge*
		Concept: integration	collaborat*
		Concept: integration	collaborat* w/25 (research)
		Concept: integration	combin* w/25 ( knowledge )
		Concept: integration	community-based
		Concept: integration	entwin*
		Concept: integration	integrat*
		Concept: integration	integrat* w/25 (knowledge)
		Concept: integration	interdisciplinary science
		Concept: integration	knowledge integrat*
		Concept: integration	link*
		Concept: integration	link* w/25 (knowledge)
		Concept: integration	participatory
		Concept: integration	participatory action research
		Concept: integration	participatory research
		Concept: integration	participatory w/25 (research)
		Concept: integration	weav*
		Concept: integration	adaptive co-management
		Concept: integration	co-production of knowledge
		Concept: integration	complementary knowledge
		Concept: integration	entwin* w/25 (knowledge)
		Concept: integration	knowledge co-production
		Concept: integration	knowledge mobilization
		Concept: integration	knowledge pluralism
		Concept: integration	knowledge socialization
		Concept: integration	multiple evidence base
		Concept: integration	participatory assessment
		Concept: integration	participatory monitoring
		Concept: integration	pluralis* knowledge
		Concept: integration	pluralis* w/25 (knowledge)
		Concept: integration	transdisciplinary science
		Concept: integration	two-eyed seeing
		Concept: integration	weav* w/25 (knowledge)
Concept: application*
	adaptive management	Concept: application	sustainable development
	climate change	Concept: application	conserv*
	climate change adaptation	Concept: application	governance approach
	conservation	Concept: application	manag*
	conservation of natural resources	Concept: application	resilien*
	decision making	Concept: application	restor*
	ecology	Concept: application	sustainab*
	ecosystem	Concept: application	traditional manag*
	environmental assessment	Concept: application	protected area
	environmental change	Concept: application	fish* manag*
	environmental impact	Concept: application	environmental impact*
	environmental protection	Concept: application	environmental assessment*
	fish	Concept: application	adaptive manag*
	fish culture	Concept: application	biodiversity
	fisheries	Concept: application	climate change
	fisheries management	Concept: application	climate change adapt*
	fishery	Concept: application	conservation of natural resources
	fishery management	Concept: application	ecolog*
	fishes	Concept: application	ecosystem resilience
	fishing	Concept: application	ecosystem*
	governance	Concept: application	environmental change*
	governance approach	Concept: application	environmental protection
	management practice	Concept: application	fish*
	nature conservation	Concept: application	manag* practice*
	protected area	Concept: application	nature conserv*
	resilience	Concept: application	resource manag*
	small-scale fisheries	Concept: application	social-ecological system*
	social aspect	Concept: application	water quality
	social-ecological system	Concept: application	water resource* planning
	social-ecological systems	Concept: application	decision making
	sustainability	Concept: application	governance
	sustainable development	Concept: application	intellectual property rights
		Concept: application	stewardship
		Concept: application	transform*
		Concept: application	access and benefits sharing
		Concept: application	biocultural diversity
		Concept: application	customary manag*
		Concept: application	customary manag*
		Concept: application	socio-institutional transform*
Context: freshwater	aquatic ecosystem	Context	spring*
	freshwater environment	Context	stream*
	lake*	Context	river*
	river*	Context	delta*
		Context	pool*
		Context	reservoir*
		Context	lake*
		Context	fen*
		Context	aquatic
		Context	freshwater
		Context	watershed*
		Context	catchment*
		Context	wetland*
		Context	estuar*
		Context	pond*
		Context	marsh*
		Context	bog*
		Context	creek*
		Context	lacustrine
		Context	floodplain*
		Context	riparian
		Context	inland water*
		Context	swamp*
		Context	limnolog*
		Context	peatland*
		Context	headwater*
		Context	lotic
		Context	lentic
		Context	phytotelmata

## Sheet: 3.Terms_audit
Conceptual block	Benchmark terms	Concept Block	Expanded synonym	Hits	Co-occurrence test*	% relevance	Category
Population*	indigenous knowledge	Population	communit* knowledge	2196	97	4.41712	Broad
	knowledge	Population	ethnobiolog*	969	75	7.73994	Broad
	traditional ecological knowledge	Population	farmer* knowledge	4034	171	4.23897	Broad
	traditional knowledge	Population	indigenous communit*	10045	634	6.3116	Broad
	knowledge based system	Population	indigenous knowledge	9194	596	6.48249	Broad
	fishing community	Population	indigenous people*	26829	1181	4.40195	Broad
		Population	local communit*	48419	3567	7.36694	Broad
		Population	local knowledge	9313	614	6.59293	Broad
		Population	local wisdom	2557	116	4.53657	Broad
		Population	traditional communit*	1632	100	6.12745	Broad
			traditional knowledge	10886	676	6.20981	Broad
		Population	fishing communit*	3907	679	17.3791	Core
		Population	local ecological knowledge	1188	167	14.0572	Core
		Population	native communit*	2306	312	13.5299	Core
		Population	traditional ecological knowledge	1721	192	11.1563	Core
		Population	aborigin* communit*	2972	95	3.1965	Excluded
		Population	ethnobotan*	9759	309	3.16631	Excluded
		Population	ethnomedicin*	4993	69	1.38193	Excluded
		Population	fisher* technical knowledge	0			Excluded
		Population	folklor*	12063	218	1.80718	Excluded
		Population	practical knowledge	4856	84	1.72982	Excluded
		Population	tacit knowledge	7251	101	1.39291	Excluded
		Population	traditional environmental knowledge	83			Specific
		Population	aborigin* knowledge	157			Specific
		Population	ancestral knowledge	307			Specific
		Population	artisanal knowledge	35			Specific
		Population	customary knowledge	35			Specific
		Population	ethnoecolog*	452			Specific
		Population	ethnoichthyolog*	36			Specific
		Population	ethnoscien*	277			Specific
		Population	ethnotaxonom*	60			Specific
		Population	ethnozoolog*	364			Specific
		Population	fisher* ecological knowledge	80			Specific
		Population	fisher* knowledge	371			Specific
		Population	folk knowledge	227			Specific
		Population	generational knowledge	77			Specific
		Population	hunter* knowledge	19			Specific
		Population	indigenous ecological knowledge	191			Specific
		Population	indigenous traditional knowledge	131			specific
		Population	indigenous science	193			Specific
		Population	lay knowledge	424			Specific
		Population	native knowledge	77			Specific
		Population	native science*	36			Specific
		Population	place-based knowledge	167			Specific
		Population	tribal knowledge	93			Specific
Concept: integration*	citizen science	Concept: integration	bridge* w/25 (knowledge)	11976	527	4.40047	Broad
	co-management	Concept: integration	collaborat* W/25 (indigenous OR local Or native)	28640	1206	4.21089	Broad
	integrated approach	Concept: integration	community-based w/25 (management)	7722	493	6.38436	Broad
	participatory approach	Concept: integration	participatory approach	21244	1148	5.40388	Broad
	stakeholder		participatory governance	1171	60	5.12383	Broad
	two-eyed seeing	Concept: integration	stakeholder engagement	17158	758	4.41776	Broad
		Concept: integration	transdisciplinary research	2081	95	4.56511	Broad
		Concept: integration	braid*	22879	5162	22.5622	Core
		Concept: integration	citizen science	10558	980	9.28206	Broad
		Concept: integration	co-management	3217	326	10.1337	Core
		Concept: integration	community-based w/25 (monitoring)	3642	446	12.246	Core
		Concept: integration	participatory mapping	1191	139	11.6709	Core
		Concept: integration	action research	28854	412	1.42788	Excluded
		Concept: integration	bottom-up approach	14428	503	3.48628	Excluded
		Concept: integration	bridge*	540243	19377	3.58672	Excluded
		Concept: integration	collaborat*	717225	29	0.00404336	Excluded
		Concept: integration	collaborat* w/25 (research)	122854	2915	2.37274	Excluded
		Concept: integration	combin* w/25 ( knowledge )	81353	2354	2.89356	Excluded
		Concept: integration	community-based	121170	2465	2.03433	Excluded
		Concept: integration	entwin*	3427	74	2.15932	Excluded
		Concept: integration	integrat*	3618962	124351	3.4361	Excluded
		Concept: integration	integrat* w/25 (knowledge)	104570	3233	3.09171	Excluded
		Concept: integration	interdisciplinary science	975	36	3.69231	Excluded
		Concept: integration	knowledge integrat*	4529	103	2.27423	Excluded
		Concept: integration	link*	2939911	68480	2.32932	Excluded
		Concept: integration	link* w/25 (knowledge)	43804	1192	2.72121	Excluded
		Concept: integration	participatory	96190	3231	3.35898	Excluded
		Concept: integration	participatory action research	7403	108	1.45887	Excluded
		Concept: integration	participatory research	16342	324	1.98262	Excluded
		Concept: integration	participatory w/25 (research)	32501	720	2.21532	Excluded
		Concept: integration	weav*	53140	1189	2.23749	Excluded
		Concept: integration	adaptive co-management	250			Specific
		Concept: integration	co-production of knowledge	535			Specific
		Concept: integration	complementary knowledge	540			Specific
		Concept: integration	entwin* w/25 (knowledge)	108			Specific
		Concept: integration	knowledge co-production	718			Specific
		Concept: integration	knowledge mobilization	934			Specific
		Concept: integration	knowledge pluralism	17			Specific
		Concept: integration	knowledge socialization	51			Specific
		Concept: integration	multiple evidence base	16			Specific
		Concept: integration	participatory assessment	318			Specific
		Concept: integration	participatory monitoring	333			Specific
		Concept: integration	pluralis* knowledge	27			Specific
		Concept: integration	pluralis* w/25 (knowledge)	924			Specific
		Concept: integration	transdisciplinary science	182			Specific
		Concept: integration	two-eyed seeing	220			Specific
		Concept: integration	weav* w/25 (knowledge)	729			Specific
Concept: application*
	adaptive management	Concept: application	sustainable development	356917	23472	6.57632	Broad
	climate change	Concept: application	conserv*	1349798	90479	6.70315	Broad
	climate change adaptation	Concept: application	governance approach	36420	1935	5.31301	Broad
	conservation	Concept: application	manag*	5307652	239710	4.51631	Broad
	conservation of natural resources	Concept: application	resilien*	297201	15577	5.24123	Broad
	decision making	Concept: application	restor*	692751	42147	6.084	Broad
	ecology	Concept: application	sustainab*	1090229	65702	6.02644	Broad
	ecosystem	Concept: application	traditional manag*	3463	140	4.04274	Broad
	environmental assessment	Concept: application	protected area	42144	5621	13.3376	Core
	environmental change	Concept: application	fish* manag*	26128	5208	19.9326	Core
	environmental impact	Concept: application	environmental impact*	244692	30456	12.4467	Core
	environmental protection	Concept: application	environmental assessment*	28211	5182	18.3687	Core
	fish	Concept: application	adaptive manag*	20758	3099	14.9292	Core
	fish culture	Concept: application	biodiversity	229097	36829	16.0757	Core
	fisheries	Concept: application	climate change	444153	68146	15.3429	Core
	fisheries management	Concept: application	climate change adapt*	10710	1203	11.2325	Core
	fishery	Concept: application	conservation of natural resources	39879	6235	15.6348	Core
	fishery management	Concept: application	ecolog*	834533	129303	15.4941	Core
	fishes	Concept: application	ecosystem resilience	8073	1507	18.6672	Core
	fishing	Concept: application	ecosystem*	640736	146730	22.9002	Core
	governance	Concept: application	environmental change*	72831	13345	18.3232	Core
	governance approach	Concept: application	environmental protection	188916	22040	11.6666	Core
	management practice	Concept: application	fish*	814587	132654	16.2848	Core
	nature conservation	Concept: application	manag* practice*	106246	10768	10.135	Core
	protected area	Concept: application	nature conserv*	16412	2259	13.7643	Core
	resilience	Concept: application	resource manag*	172603	20665	11.9726	Core
	small-scale fisheries	Concept: application	social-ecological system*	5398	683	12.6528	Core
	social aspect	Concept: application	water quality	204705	91614	44.7542	Core
	social-ecological system	Concept: application	water resource* planning	3485	1719	49.3257	Core
	social-ecological systems	Concept: application	decision making	965504	26147	2.70812	Excluded
	sustainability	Concept: application	governance	217943	7671	3.51973	Excluded
	sustainable development	Concept: application	intellectual property rights	8738	122	1.3962	Excluded
		Concept: application	stewardship	27799	1081	3.88863	Excluded
		Concept: application	transform*	3055360	66253	2.16842	Excluded
		Concept: application	access and benefits sharing	392		0	Specific
		Concept: application	biocultural diversity	472		0	Specific
		Concept: application	customary manag*	69			Specific
		Concept: application	customary manag*	69			Specific
		Concept: application	socio-institutional transform*	2			Specific
Context: freshwater	aquatic ecosystem	Context	spring*	1943058	6529	0.336017	Broad
	freshwater environment	Context	stream*	696128	2870	0.412281	Broad
	lake*	Context	river*	575603	5859	1.01789	Broad
	river*	Context	delta*	488242	1071	0.219358	Broad
		Context	pool*	464520	2404	0.517523	Broad
		Context	reservoir*	432357	1458	0.337221	Broad
		Context	lake*	296273	3115	1.0514	Broad
		Context	fen*	248837	794	0.319084	Broad
		Context	aquatic	208530	2579	1.23675	Broad
		Context	freshwater	166407	2159	1.29742	Broad
		Context	watershed*	110503	1252	1.133	Broad
		Context	catchment*	100907	1186	1.17534	Broad
		Context	wetland*	96457	1777	1.84227	Broad
		Context	estuar*	95205	932	0.97894	Broad
		Context	pond*	94817	810	0.854277	Broad
		Context	marsh*	60852	489	0.803589	Broad
		Context	bog*	51519	304	0.590074	Broad
		Context	creek*	36484	280	0.76746	Broad
		Context	lacustrine	33243	199	0.598622	Broad
		Context	floodplain*	29718	495	1.66566	Broad
		Context	riparian	26707	520	1.94706	Broad
		Context	inland water*	24618	97	0.394021	Broad
		Context	swamp*	22331	297	1.32999	Broad
		Context	limnolog*	15301	113	0.738514	Broad
		Context	peatland*	13892	315	2.26749	Broad
		Context	headwater*	13586	151	1.11144	Broad
		Context	lotic	4677	128	2.7368	Broad
		Context	lentic	3476	75	2.15765	Broad
		Context	phytotelmata	437	17	3.89016	Specific
Note:
Classification Definitions
Core: Terms with a relevance score ≥10%. These are considered high-relevance, high-specificity terms that form the non-negotiable foundation of all search strings.
Broad: Terms with a relevance score between 4.0% and 9.99%. These are high-yield but lower-specificity terms used to increase search sensitivity.
Specific: Low-yield but high-specificity terms (≤1,000 initial hits) that were retained without a relevance test.
Excluded: Terms with a relevance score <4.0% or those that returned zero hits.
Auditing Methodology
A different auditing rule was applied to the Context terms versus the other conceptual blocks:
For terms in the Population (P), Concept: Integration (C1), and Concept: Application (C2) blocks, we performed a quantitative co-occurrence test. Terms returning >1,000 hits were tested against a set of core context terms and classified based on a pre-defined relevance score (Core ≥10%; Broad= 4.0-9.99%; Excluded <4.0%).
For terms in the Context block, we used a 'maximum sensitivity' approach. To ensure we captured all relevant environmental settings, all terms that returned a non-zero hit count were included, relying on the specificity of the other three blocks to ensure overall search precision.

## Sheet: 4.Terms_final
Conceptual block	Concept Block	Expanded synonym	Hits	Co-occurrence test*	% relevance	Category
Population*	Population	communit* knowledge	2196	97	4.41712	Broad
	Population	ethnobiolog*	969	75	7.73994	Broad
	Population	farmer* knowledge	4034	171	4.23897	Broad
* Dropped the keyword " western science" as out of scope	Population	indigenous communit*	10045	634	6.3116	Broad
	Population	indigenous knowledge	9194	596	6.48249	Broad
	Population	indigenous people*	26829	1181	4.40195	Broad
	Population	local communit*	48419	3567	7.36694	Broad
	Population	local knowledge	9313	614	6.59293	Broad
	Population	local wisdom	2557	116	4.53657	Broad
* "knowledge" and "knowledge based system" are dropped as they are too broad	Population	traditional communit*	1632	100	6.12745	Broad
	Population	traditional knowledge	10886	676	6.20981	Broad
	Population	fishing communit*	3907	679	17.3791	Core
	Population	local ecological knowledge	1188	167	14.0572	Core
	Population	native communit*	2306	312	13.5299	Core
	Population	traditional ecological knowledge	1721	192	11.1563	Core
	Population	traditional environmental knowledge	83			Specific
	Population	aborigin* knowledge	157			Specific
	Population	ancestral knowledge	307			Specific
	Population	artisanal knowledge	35			Specific
	Population	customary knowledge	35			Specific
	Population	ethnoecolog*	452			Specific
	Population	ethnoichthyolog*	36			Specific
	Population	ethnoscien*	277			Specific
	Population	ethnotaxonom*	60			Specific
	Population	ethnozoolog*	364			Specific
	Population	fisher* ecological knowledge	80			Specific
	Population	fisher* knowledge	371			Specific
	Population	folk knowledge	227			Specific
	Population	generational knowledge	77			Specific
	Population	hunter* knowledge	19			Specific
	Population	indigenous ecological knowledge	191			Specific
	Population	indigenous traditional knowledge	131			specific
	Population	indigenous science	193			Specific
	Population	lay knowledge	424			Specific
	Population	native knowledge	77			Specific
	Population	native science*	36			Specific
	Population	place-based knowledge	167			Specific
	Population	tribal knowledge	93			Specific
Concept: integration*	Concept: integration	bridge* w/25 (knowledge)	11976	527	4.40047	Broad
	Concept: integration	collaborat* W/25 (indigenous OR local Or native)	28640	1206	4.21089	Broad
*interview and questionnaire survey are dropped as they are too speficic and irrelevant	Concept: integration	community-based w/25 (management)	7722	493	6.38436	Broad
	Concept: integration	participatory approach	21244	1148	5.40388	Broad
	Concept: integration	participatory governance	1171	60	5.12383	Broad
	Concept: integration	stakeholder engagement	17158	758	4.41776	Broad
	Concept: integration	transdisciplinary research	2081	95	4.56511	Broad
	Concept: integration	citizen science	10558	980	9.28206	Broad
	Concept: integration	braid*	22879	5162	22.5622	Core
	Concept: integration	co-management	3217	326	10.1337	Core
	Concept: integration	community-based w/25 (monitoring)	3642	446	12.246	Core
	Concept: integration	participatory mapping	1191	139	11.6709	Core
	Concept: integration	adaptive co-management	250			Specific
	Concept: integration	co-production of knowledge	535			Specific
	Concept: integration	complementary knowledge	540			Specific
	Concept: integration	entwin* w/25 (knowledge)	108			Specific
	Concept: integration	knowledge co-production	718			Specific
	Concept: integration	knowledge mobilization	934			Specific
	Concept: integration	knowledge pluralism	17			Specific
	Concept: integration	knowledge socialization	51			Specific
	Concept: integration	multiple evidence base	16			Specific
	Concept: integration	participatory assessment	318			Specific
	Concept: integration	participatory monitoring	333			Specific
	Concept: integration	pluralis* knowledge	27			Specific
	Concept: integration	pluralis* w/25 (knowledge)	924			Specific
	Concept: integration	transdisciplinary science	182			Specific
	Concept: integration	two-eyed seeing	220			Specific
	Concept: integration	weav* w/25 (knowledge)	729			Specific
Concept: application*	Concept: application	sustainable development	356917	23472	6.57632	Broad
	Concept: application	conserv*	1349798	90479	6.70315	Broad
	Concept: application	governance approach	36420	1935	5.31301	Broad
*excluded due to to their relevance	Concept: application	manag*	5307652	239710	4.51631	Broad
	Concept: application	resilien*	297201	15577	5.24123	Broad
	Concept: application	restor*	692751	42147	6.084	Broad
	Concept: application	sustainab*	1090229	65702	6.02644	Broad
	Concept: application	traditional manag*	3463	140	4.04274	Broad
adult	Concept: application	protected area	42144	5621	13.3376	Core
animal	Concept: application	fish* manag*	26128	5208	19.9326	Core
animals	Concept: application	environmental impact*	244692	30456	12.4467	Core
commercial species	Concept: application	environmental assessment*	28211	5182	18.3687	Core
female	Concept: application	adaptive manag*	20758	3099	14.9292	Core
fish culture	Concept: application	biodiversity	229097	36829	16.0757	Core
harvesting	Concept: application	climate change	444153	68146	15.3429	Core
human	Concept: application	climate change adapt*	10710	1203	11.2325	Core
humans	Concept: application	conservation of natural resources	39879	6235	15.6348	Core
male	Concept: application	ecolog*	834533	129303	15.4941	Core
salmo salar	Concept: application	ecosystem resilience	8073	1507	18.6672	Core
	Concept: application	ecosystem*	640736	146730	22.9002	Core
	Concept: application	environmental change*	72831	13345	18.3232	Core
	Concept: application	environmental protection	188916	22040	11.6666	Core
	Concept: application	fish*	814587	132654	16.2848	Core
	Concept: application	manag* practice*	106246	10768	10.135	Core
	Concept: application	nature conserv*	16412	2259	13.7643	Core
	Concept: application	resource manag*	172603	20665	11.9726	Core
	Concept: application	social-ecological system*	5398	683	12.6528	Core
	Concept: application	water quality	204705	91614	44.7542	Core
	Concept: application	water resource* planning	3485	1719	49.3257	Core
	Concept: application	decision making	965504	26147	2.70812	Excluded
	Concept: application	access and benefits sharing	392		0	Specific
	Concept: application	biocultural diversity	472		0	Specific
	Concept: application	customary manag*	69			Specific
	Concept: application	customary manag*	69			Specific
	Concept: application	socio-institutional transform*	2			Specific
Context: freshwater	Context	spring*	1943058	6529	0.336017	Broad
	Context	stream*	696128	2870	0.412281	Broad
	Context	river*	575603	5859	1.01789	Broad
	Context	delta*	488242	1071	0.219358	Broad
	Context	pool*	464520	2404	0.517523	Broad
	Context	reservoir*	432357	1458	0.337221	Broad
	Context	lake*	296273	3115	1.0514	Broad
	Context	fen*	248837	794	0.319084	Broad
	Context	aquatic	208530	2579	1.23675	Broad
	Context	freshwater	166407	2159	1.29742	Broad
	Context	watershed*	110503	1252	1.133	Broad
	Context	catchment*	100907	1186	1.17534	Broad
	Context	wetland*	96457	1777	1.84227	Broad
	Context	estuar*	95205	932	0.97894	Broad
	Context	pond*	94817	810	0.854277	Broad
	Context	marsh*	60852	489	0.803589	Broad
	Context	bog*	51519	304	0.590074	Broad
	Context	creek*	36484	280	0.76746	Broad
	Context	lacustrine	33243	199	0.598622	Broad
	Context	floodplain*	29718	495	1.66566	Broad
	Context	riparian	26707	520	1.94706	Broad
	Context	inland water*	24618	97	0.394021	Broad
	Context	swamp*	22331	297	1.32999	Broad
	Context	limnolog*	15301	113	0.738514	Broad
	Context	peatland*	13892	315	2.26749	Broad
	Context	headwater*	13586	151	1.11144	Broad
	Context	lotic	4677	128	2.7368	Broad
	Context	lentic	3476	75	2.15765	Broad
	Context	phytotelmata	437	17	3.89016	Specific
P+C1+C2
Population

## Sheet: 5.Syntax_test
Scopus-adapted seacrh syntax from highest specificity to highest sensitivity
No.	Logic	Synatx	No of papers	Test set found
1	Search 1: Core Only (Highest Specificity) Logic: Combines only the "Core" terms from the Population, Integration, and Application blocks with the full Context block.	TITLE-ABS-KEY( ("fishing communit*" OR "local ecological knowledge" OR "native communit*" OR "traditional ecological knowledge") AND ("braid*" OR "co-management" OR (community-based W/10 monitor*) OR "participatory mapping") AND ("protected area" OR "fish* manag*" OR "environmental impact*" OR "environmental assessment*" OR "adaptive manag*" OR "biodiversity" OR "climate change" OR "climate chang…	111	4
2	Search 2: + Specific Supplementary Terms Logic: Adds the "Specific" (low-hit) supplementary terms from the Population, Integration, and Application blocks to the Core search.	TITLE-ABS-KEY( ("fishing communit*" OR "local ecological knowledge" OR "native communit*" OR "traditional ecological knowledge" OR "traditional environmental knowledge" OR "aborigin* knowledge" OR "ancestral knowledge" OR "artisanal knowledge" OR "customary knowledge" OR "ethnoecolog*" OR "ethnoichthyolog*" OR "ethnoscien*" OR "ethnotaxonom*" OR "ethnozoolog*" OR "fisher* ecological knowledge" OR…	158	8
3	Search 3: + Broad Population Terms Logic: Takes Search 2 and adds the "Broad" terms to the Population block.	TITLE-ABS-KEY( ("fishing communit*" OR "local ecological knowledge" OR "native communit*" OR "traditional ecological knowledge" OR "traditional environmental knowledge" OR "aborigin* knowledge" OR "ancestral knowledge" OR "artisanal knowledge" OR "customary knowledge" OR "ethnoecolog*" OR "ethnoichthyolog*" OR "ethnoscien*" OR "ethnotaxonom*" OR "ethnozoolog*" OR "fisher* ecological knowledge" OR…	448	13
4	Search 4: + Broad Integration Terms Logic: Takes Search 3 and adds the "Broad" terms to the Integration block.	TITLE-ABS-KEY( (("local ecological knowledge" OR "traditional ecological knowledge" OR TEK OR "traditional environmental knowledge" OR "aborigin* knowledge" OR "ancestral knowledge" OR "artisanal knowledge" OR "customary knowledge" OR "ethnoecolog*" OR "ethnoichthyolog*" OR "ethnoscien*" OR "ethnotaxonom*" OR "ethnozoolog*" OR "fisher* ecological knowledge" OR "fisher* knowledge" OR "folk knowled…	1417	20*
5	Search 5: + Broad Application Terms (Full Sensitivity) Logic: Takes Search 4 and adds the "Broad" terms to the Application block. This is your final, most comprehensive search.	TITLE-ABS-KEY( ("fishing communit*" OR "local ecological knowledge" OR "native communit*" OR "traditional ecological knowledge" OR "traditional environmental knowledge" OR "aborigin* knowledge" OR "ancestral knowledge" OR "artisanal knowledge" OR "customary knowledge" OR "ethnoecolog*" OR "ethnoichthyolog*" OR "ethnoscien*" OR "ethnotaxonom*" OR "ethnozoolog*" OR "fisher* ecological knowledge" OR…	1687	20
	*Final adapted syntax

## Sheet: 6.Syntax_final
Final syntax
"TITLE-ABS-KEY( ((""local ecological knowledge"" OR ""traditional ecological knowledge"" OR TEK OR ""traditional environmental knowledge"" OR ""aborigin* knowledge"" OR ""ancestral knowledge"" OR ""artisanal knowledge"" OR ""customary knowledge"" OR ""ethnoecolog*"" OR ""ethnoichthyolog*"" OR ""ethnoscien*"" OR ""ethnotaxonom*"" OR ""ethnozoolog*"" OR ""fisher* ecological knowledge"" OR ""fisher*…

## Sheet: Test_Set
Bibliographic Information										Iterative syntax
Number	Document type	Author	Year	Title	Journal	Volume	Issue	Page	DOI	Syntax 1	Syntax 2	Syntax 3	Syntax 4	Syntax 5
1	Journal Article	Abu R, Reed MG, Jardine TD	2020	Using two-eyed seeing to bridge Western science and Indigenous knowledge systems and understand long-term change in the Saskatchewan River Delta, Canada	International Journal of Water Resources Development	36	5	757-776	https://doi.org/10.1080/07900627.2018.1558050			x	x	x
2	Journal Article	Adams AJ, Parkinson RW, Dourte D, Bainbridge A	2025	Recreational Fisher Local Ecological Knowledge Provides Information Applicable to the Management of an Anthropogenically Impacted Estuary	Fisheries Management and Ecology	32	4	122-133	https://doi.org/10.1111/fme.12788			x	x	x
3	Journal Article	Almack K, Dunlop ES, Lauzon R, Nadjiwon S, Duncan AT	2023	Building trust through the Two-Eyed Seeing approach to joint fisheries research	Journal of Great Lakes Research	49		S46-S57	https://doi.org/10.1016/j.jglr.2022.11.005		x	x	x	x
4	Journal Article	Baird IG, Flaherty MS	2005	Mekong River Fish Conservation Zones in southern Laos: Assessing effectiveness using local ecological knowledge	Environmental Management	36	3	439-454	https://doi.org/10.1007/s00267-005-3093-7	x	x	x	x	x
5	Journal Article	Béné C, Evans L, Mills D, Ovie S, Raji A, Tafida A, Kodio A, Sinaba F, Morand P, Lemoalle J, Andrew N	2011	Testing resilience thinking in a poverty context: Experience from the Niger River basin	Global Environmental Change	21	4	1173-1184	https://doi.org/10.1016/j.gloenvcha.2011.07.002		x	x	x	x
6	Journal Article	Brattland C, Mustonen T	2018	How traditional knowledge comes to matter in atlantic salmon governance in Norway and Finland	Arctic	71	4	375-392	https://doi.org/10.14430/arctic4751	x	x	x	x	x
7	Journal Article	Carter L	2019	He korowai o matainaka/the cloak of matainaka: Traditional ecological knowledge in climate change adaptation – te wai pounamu, New Zealand	New Zealand Journal of Ecology	43	3	3386	https://doi.org/10.20417/nzjecol.43.27		x	x	x	x
8	Journal Article	Castello L, Viana JP, Watkins G, Pinedo-Vasquez M, Luzadis VA	2009	Lessons from integrating fishers of arapaima in small-scale fisheries management at the mamirauá reserve, amazon	Environmental Management	43	2	197-209	https://doi.org/10.1007/s00267-008-9220-5				x	x
9	Journal Article	Janssens de Bisthoven L, Vanhove MPM, Rochette AJ, Hugé J, Verbesselt S, Machunda R, Munishi L, Wynants M, Steensels A, Malan-Meerkotter M, Henok S, Nhiwatiwa T, Casier B, Kiwango YA, Kaitila R, Komakech H, Brendonck L	2020	Social-ecological assessment of Lake Manyara basin, Tanzania: A mixed method approach	Journal of Environmental Management	267		110594	https://doi.org/10.1016/j.jenvman.2020.110594			x	x	x
10	Journal Article	Kura Y, Mam K, Chea S, Eam D, Almack K, Ishihara H	2023	Conservation for sustaining livelihoods: Adaptive co-management of fish no-take zones in the Mekong River	Fisheries Research	265		106744	https://doi.org/10.1016/j.fishres.2023.106744				x	x
11	Journal Article	Lee SH, Chen YJ	2021	Indigenous knowledge and endogenous actions for building tribal resilience after typhoon soudelor in northern taiwan	Sustainability (Switzerland)	13	2	1-15	https://doi.org/10.3390/su13020506				x	x
12	Journal Article	Mantyka-Pringle CS, Jardine TD, Bradford L, Bharadwaj L, Kythreotis AP, Fresque-Baxter J, Kelly E, Somers G, Doig LE, Jones PD, Lindenschmidt KE	2017	Bridging science and traditional knowledge to assess cumulative impacts of stressors on ecosystem health	Environment International	102		125-137	https://doi.org/10.1016/j.envint.2017.02.008			x	x	x
13	Journal Article	Mendoza JN, Prūse B, Mattalia G, Kochalski S, Ciriaco A, Sõukand R	2022	Fishers’ Perspectives: the Drivers Behind the Decline in Fish Catch in Laguna Lake, Philippines	Maritime Studies	21	4	569-585	https://doi.org/10.1007/s40152-022-00287-w				x	x
14	Journal Article	Mozumder MMH, Pyhälä A, Wahab MA, Sarkki S, Schneider P, Islam MM	2019	Understanding social-ecological challenges of a small-scale hilsa (Tenualosa ilisha) fishery in Bangladesh	International Journal of Environmental Research and Public Health	16	23	4814	https://doi.org/10.3390/ijerph16234814	x	x	x	x	x
15	Journal Article	Rangely J, de Barros M, de Oliveira Júnior JGC, de Oliveira CDL, Neves JMM, Batista V, Fabré NN	2025	Joining data-limited stock assessment and local ecological knowledge to inform tropical mullet management	Ocean and Coastal Management	269		107836	https://doi.org/10.1016/j.ocecoaman.2025.107836	x	x	x	x	x
16	Journal Article	Ratner BD, Mam K, Halpern G	2014	Collaborating for resilience: Conflict, collective action, and transformation on Cambodia’s Tonle Sap Lake	Ecology and Society	19	3	290331	https://doi.org/10.5751/es-06400-190331				x	x
17	Journal Article	Silvano RAM, Hallwass G	2020	Participatory research with fishers to improve knowledge on small-scale fisheries in tropical rivers	Sustainability (Switzerland)	12	11	4487	https://doi.org/10.3390/su12114487		x	x	x	x
18	Journal Article	Maliao RJM, Cahilig, RC, Cahilig, RR, Jaspe, BT	2025	Climate change, traditional ecological knowledge, and riverine biodiversity conservation: a case in Aklan, Central Philippines	Environment, Development and Sustainability	27	2	4745-4767	https://doi.org/10.1007/s10668-023-04096-x				x	x
19	Journal Article	Wilson NJ, Walter MT, Waterhouse J	2015	Indigenous knowledge of hydrologic change in the Yukon river basin: A case study of Ruby, Alaska	Arctic	68	1	93-106	https://doi.org/10.14430/arctic4459				x	x
20	Journal Article	Yevenes MA, Pereira H, Bermudez R	2022	Citizen Science as a Co-Creative Measure to Water Quality: Chemical Data and Local Participation in a Rural Territory	Frontiers in Environmental Science	10		940778	https://doi.org/10.3389/fenvs.2022.940778			x	x	x
									Total hits	4	8	13	20	20

[truncated: 4 more sheets: Scopus, WoS, ProQuest, GS]
