# Supplementary material for: Braiding traditional ecological knowledge and Western science in the management of freshwater social-ecological systems: a systematic map protocol
Source: Environ Evid. 2025 Oct 14;14:17. doi: 10.1186/s13750-025-00371-8 (PMC12523213; doi:10.1186/s13750-025-00371-8)
Supplement: Supplementary file 4 — Supplementary Material 4. Results of the iterative search syntax development and testing. [file 13750_2025_371_MOESM4_ESM.xlsx]

## Sheet: ReadMe
Additional file 4. Results of the iterative search syntax development and testing.
ReadMe
This document provides the final, complete search syntax as executed in each of the three core bibliographic databases (Scopus, Web of Science, ProQuest) and the supplementary search engine (Google Scholar). To ensure the rigor and replicability of our search, the final validated syntax (Search 4, detailed in Additional File 3) was carefully adapted to the specific field codes, search operators, …

## Sheet: Testset
Doc type	Author	Year	Title	Journal	Volume	Issue	Page	DOI
Journal Article	Rangely J, de Barros M, de Oliveira Júnior JGC, de Oliveira CDL, Neves JMM, Batista V, Fabré NN	2025	Joining data-limited stock assessment and local ecological knowledge to inform tropical mullet management	Ocean and Coastal Management	269		107836	https://doi.org/10.1016/j.ocecoaman.2025.107836
Journal Article	Maliao RJ, Cahilig RC, Cahilig RR, Jaspe BT	2025	Climate change, traditional ecological knowledge, and riverine biodiversity conservation: a case in Aklan, Central Philippines	Environment, Development and Sustainability	27	2	4745-4767	https://doi.org/10.1007/s10668-023-04096-x
Journal Article	Adams AJ, Parkinson RW, Dourte D, Bainbridge A	2025	Recreational Fisher Local Ecological Knowledge Provides Information Applicable to the Management of an Anthropogenically Impacted Estuary	Fisheries Management and Ecology	32	4	122-133	https://doi.org/10.1111/fme.12788
Journal Article	Kura Y, Mam K, Chea S, Eam D, Almack K, Ishihara H	2023	Conservation for sustaining livelihoods: Adaptive co-management of fish no-take zones in the Mekong River	Fisheries Research	265		106744	https://doi.org/10.1016/j.fishres.2023.106744
Journal Article	Almack K, Dunlop ES, Lauzon R, Nadjiwon S, Duncan AT	2023	Building trust through the Two-Eyed Seeing approach to joint fisheries research	Journal of Great Lakes Research	49		S46-S57	https://doi.org/10.1016/j.jglr.2022.11.005
Journal Article	Yevenes MA, Pereira H, Bermudez R	2022	Citizen Science as a Co-Creative Measure to Water Quality: Chemical Data and Local Participation in a Rural Territory	Frontiers in Environmental Science	10		940778	https://doi.org/10.3389/fenvs.2022.940778
Journal Article	Mendoza JN, Prūse B, Mattalia G, Kochalski S, Ciriaco A, Sõukand R	2022	Fishers’ Perspectives: the Drivers Behind the Decline in Fish Catch in Laguna Lake, Philippines	Maritime Studies	21	4	569-585	https://doi.org/10.1007/s40152-022-00287-w
Journal Article	Lee SH, Chen YJ	2021	Indigenous knowledge and endogenous actions for building tribal resilience after typhoon soudelor in northern taiwan	Sustainability (Switzerland)	13	2	1-15	https://doi.org/10.3390/su13020506
Journal Article	Silvano RAM, Hallwass G	2020	Participatory research with fishers to improve knowledge on small-scale fisheries in tropical rivers	Sustainability (Switzerland)	12	11	4487	https://doi.org/10.3390/su12114487
Journal Article	Janssens de Bisthoven L, Vanhove MPM, Rochette AJ, Hugé J, Verbesselt S, Machunda R, Munishi L, Wynants M, Steensels A, Malan-Meerkotter M, Henok S, Nhiwatiwa T, Casier B, Kiwango YA, Kaitila R, Komakech H, Brendonck L	2020	Social-ecological assessment of Lake Manyara basin, Tanzania: A mixed method approach	Journal of Environmental Management	267		110594	https://doi.org/10.1016/j.jenvman.2020.110594
Journal Article	Abu R, Reed MG, Jardine TD	2020	Using two-eyed seeing to bridge Western science and Indigenous knowledge systems and understand long-term change in the Saskatchewan River Delta, Canada	International Journal of Water Resources Development	36	5	757-776	https://doi.org/10.1080/07900627.2018.1558050
Journal Article	Mozumder MMH, Pyhälä A, Wahab MA, Sarkki S, Schneider P, Islam MM	2019	Understanding social-ecological challenges of a small-scale hilsa (Tenualosa ilisha) fishery in Bangladesh	International Journal of Environmental Research and Public Health	16	23	4814	https://doi.org/10.3390/ijerph16234814
Journal Article	Carter L	2019	He korowai o matainaka/the cloak of matainaka: Traditional ecological knowledge in climate change adaptation – te wai pounamu, New Zealand	New Zealand Journal of Ecology	43	3	3386	https://doi.org/10.20417/nzjecol.43.27
Journal Article	Brattland C, Mustonen T	2018	How traditional knowledge comes to matter in atlantic salmon governance in Norway and Finland	Arctic	71	4	375-392	https://doi.org/10.14430/arctic4751
Journal Article	Mantyka-Pringle CS, Jardine TD, Bradford L, Bharadwaj L, Kythreotis AP, Fresque-Baxter J, Kelly E, Somers G, Doig LE, Jones PD, Lindenschmidt KE	2017	Bridging science and traditional knowledge to assess cumulative impacts of stressors on ecosystem health	Environment International	102		125-137	https://doi.org/10.1016/j.envint.2017.02.008
Journal Article	Wilson NJ, Walter MT, Waterhouse J	2015	Indigenous knowledge of hydrologic change in the Yukon river basin: A case study of Ruby, Alaska	Arctic	68	1	93-106	https://doi.org/10.14430/arctic4459
Journal Article	Ratner BD, Mam K, Halpern G	2014	Collaborating for resilience: Conflict, collective action, and transformation on Cambodia’s Tonle Sap Lake	Ecology and Society	19	3	290331	https://doi.org/10.5751/es-06400-190331
Journal Article	Béné C, Evans L, Mills D, Ovie S, Raji A, Tafida A, Kodio A, Sinaba F, Morand P, Lemoalle J, Andrew N	2011	Testing resilience thinking in a poverty context: Experience from the Niger River basin	Global Environmental Change	21	4	1173-1184	https://doi.org/10.1016/j.gloenvcha.2011.07.002
Journal Article	Castello L, Viana JP, Watkins G, Pinedo-Vasquez M, Luzadis VA	2009	Lessons from integrating fishers of arapaima in small-scale fisheries management at the mamirauá reserve, amazon	Environmental Management	43	2	197-209	https://doi.org/10.1007/s00267-008-9220-5
Journal Article	Baird IG, Flaherty MS	2005	Mekong River Fish Conservation Zones in southern Laos: Assessing effectiveness using local ecological knowledge	Environmental Management	36	3	439-454	https://doi.org/10.1007/s00267-005-3093-7

## Sheet: Scopus
Syntax	Return hits
TITLE-ABS-KEY( (("local ecological knowledge" OR "traditional ecological knowledge" OR TEK OR "traditional environmental knowledge" OR "aborigin* knowledge" OR "ancestral knowledge" OR "artisanal knowledge" OR "customary knowledge" OR "ethnoecolog*" OR "ethnoichthyolog*" OR "ethnoscien*" OR "ethnotaxonom*" OR "ethnozoolog*" OR "fisher* ecological knowledge" OR "fisher* knowledge" OR "folk knowled…	1417

## Sheet: WoS
Syntax	Return hits
TS=( ("fishing communit*" OR "local ecological knowledge" OR "native communit*" OR "traditional ecological knowledge" OR TEK OR "traditional environmental knowledge" OR "aborigin* knowledge" OR "ancestral knowledge" OR "artisanal knowledge" OR "customary knowledge" OR "ethnoecolog*" OR "ethnoichthyolog*" OR "ethnoscien*" OR "ethnotaxonom*" OR "ethnozoolog*" OR "fisher* ecological knowledge" OR "f…	950
WoS Core Collection Editions with University subscription :
1. SCI-EXPANDED: 1975- present
2. SSCI: 1975- present
3. AHCI: 1975- present
4. CPCI-S: 1990- present
5. CPCI-SSH: 1990- present
6. BKCI-S: 2005- present
7. BKCI-SSH: 2005- present
8. ESCI: 2005- present
9. CCR-EXPANDED: 1985- present
10. IC: 1993- present

## Sheet: ProQuest
Syntax	Return hits
NOFT( ("fishing communit*" OR "local ecological knowledge" OR "native communit*" OR "traditional ecological knowledge" OR TEK OR "traditional environmental knowledge" OR "aborigin* knowledge" OR "ancestral knowledge" OR "artisanal knowledge" OR "customary knowledge" OR "ethnoecolog*" OR "ethnoichthyolog*" OR "ethnoscien*" OR "ethnotaxonom*" OR "ethnozoolog*" OR "fisher* ecological knowledge" OR "…	1097
ProQuest Natural Science Collection Databases with University subscription
1. Agricultural Science Database
2. Biological Science Database
3. Earth, Atmospheric & Aquatic Science Database
4. Environmental Science Database

## Sheet: GS
Syntax	Return hits*
("traditional ecological knowledge" OR "traditional knowledge" OR "indigenous knowledge" OR "local knowledge" OR ILK) (freshwater OR aquatic OR river OR lake OR wetland OR watershed)	403
*Note:
A supplementary search will be conducted in Google Scholar (GS) using the Publish or Perish (PoP) software. This search will use Title words search box, similar to allintitle operator when use natively in GS inteface. The first 1000 relevance-sorted results will be retrieved for screening. This search acts as a final safety net to enhance the comprehensiveness of the search for both peer-reviewed…

## Sheet: Test_Set
Bibliographic Information										Iterative syntax
Number	Document type	Author	Year	Title	Journal	Volume	Issue	Page	DOI	Syntax 1	Syntax 2	Syntax 3	Syntax 4	Syntax 5
1	Journal Article	Abu R, Reed MG, Jardine TD	2020	Using two-eyed seeing to bridge Western science and Indigenous knowledge systems and understand long-term change in the Saskatchewan River Delta, Canada	International Journal of Water Resources Development	36	5	757-776	https://doi.org/10.1080/07900627.2018.1558050			x	x	x
2	Journal Article	Adams AJ, Parkinson RW, Dourte D, Bainbridge A	2025	Recreational Fisher Local Ecological Knowledge Provides Information Applicable to the Management of an Anthropogenically Impacted Estuary	Fisheries Management and Ecology	32	4	122-133	https://doi.org/10.1111/fme.12788			x	x	x
3	Journal Article	Almack K, Dunlop ES, Lauzon R, Nadjiwon S, Duncan AT	2023	Building trust through the Two-Eyed Seeing approach to joint fisheries research	Journal of Great Lakes Research	49		S46-S57	https://doi.org/10.1016/j.jglr.2022.11.005		x	x	x	x
4	Journal Article	Baird IG, Flaherty MS	2005	Mekong River Fish Conservation Zones in southern Laos: Assessing effectiveness using local ecological knowledge	Environmental Management	36	3	439-454	https://doi.org/10.1007/s00267-005-3093-7	x	x	x	x	x
5	Journal Article	Béné C, Evans L, Mills D, Ovie S, Raji A, Tafida A, Kodio A, Sinaba F, Morand P, Lemoalle J, Andrew N	2011	Testing resilience thinking in a poverty context: Experience from the Niger River basin	Global Environmental Change	21	4	1173-1184	https://doi.org/10.1016/j.gloenvcha.2011.07.002		x	x	x	x
6	Journal Article	Brattland C, Mustonen T	2018	How traditional knowledge comes to matter in atlantic salmon governance in Norway and Finland	Arctic	71	4	375-392	https://doi.org/10.14430/arctic4751	x	x	x	x	x
7	Journal Article	Carter L	2019	He korowai o matainaka/the cloak of matainaka: Traditional ecological knowledge in climate change adaptation – te wai pounamu, New Zealand	New Zealand Journal of Ecology	43	3	3386	https://doi.org/10.20417/nzjecol.43.27		x	x	x	x
8	Journal Article	Castello L, Viana JP, Watkins G, Pinedo-Vasquez M, Luzadis VA	2009	Lessons from integrating fishers of arapaima in small-scale fisheries management at the mamirauá reserve, amazon	Environmental Management	43	2	197-209	https://doi.org/10.1007/s00267-008-9220-5				x	x
9	Journal Article	Janssens de Bisthoven L, Vanhove MPM, Rochette AJ, Hugé J, Verbesselt S, Machunda R, Munishi L, Wynants M, Steensels A, Malan-Meerkotter M, Henok S, Nhiwatiwa T, Casier B, Kiwango YA, Kaitila R, Komakech H, Brendonck L	2020	Social-ecological assessment of Lake Manyara basin, Tanzania: A mixed method approach	Journal of Environmental Management	267		110594	https://doi.org/10.1016/j.jenvman.2020.110594			x	x	x
10	Journal Article	Kura Y, Mam K, Chea S, Eam D, Almack K, Ishihara H	2023	Conservation for sustaining livelihoods: Adaptive co-management of fish no-take zones in the Mekong River	Fisheries Research	265		106744	https://doi.org/10.1016/j.fishres.2023.106744				x	x
11	Journal Article	Lee SH, Chen YJ	2021	Indigenous knowledge and endogenous actions for building tribal resilience after typhoon soudelor in northern taiwan	Sustainability (Switzerland)	13	2	1-15	https://doi.org/10.3390/su13020506				x	x
12	Journal Article	Mantyka-Pringle CS, Jardine TD, Bradford L, Bharadwaj L, Kythreotis AP, Fresque-Baxter J, Kelly E, Somers G, Doig LE, Jones PD, Lindenschmidt KE	2017	Bridging science and traditional knowledge to assess cumulative impacts of stressors on ecosystem health	Environment International	102		125-137	https://doi.org/10.1016/j.envint.2017.02.008			x	x	x
13	Journal Article	Mendoza JN, Prūse B, Mattalia G, Kochalski S, Ciriaco A, Sõukand R	2022	Fishers’ Perspectives: the Drivers Behind the Decline in Fish Catch in Laguna Lake, Philippines	Maritime Studies	21	4	569-585	https://doi.org/10.1007/s40152-022-00287-w				x	x
14	Journal Article	Mozumder MMH, Pyhälä A, Wahab MA, Sarkki S, Schneider P, Islam MM	2019	Understanding social-ecological challenges of a small-scale hilsa (Tenualosa ilisha) fishery in Bangladesh	International Journal of Environmental Research and Public Health	16	23	4814	https://doi.org/10.3390/ijerph16234814	x	x	x	x	x
15	Journal Article	Rangely J, de Barros M, de Oliveira Júnior JGC, de Oliveira CDL, Neves JMM, Batista V, Fabré NN	2025	Joining data-limited stock assessment and local ecological knowledge to inform tropical mullet management	Ocean and Coastal Management	269		107836	https://doi.org/10.1016/j.ocecoaman.2025.107836	x	x	x	x	x
16	Journal Article	Ratner BD, Mam K, Halpern G	2014	Collaborating for resilience: Conflict, collective action, and transformation on Cambodia’s Tonle Sap Lake	Ecology and Society	19	3	290331	https://doi.org/10.5751/es-06400-190331				x	x
17	Journal Article	Silvano RAM, Hallwass G	2020	Participatory research with fishers to improve knowledge on small-scale fisheries in tropical rivers	Sustainability (Switzerland)	12	11	4487	https://doi.org/10.3390/su12114487		x	x	x	x
18	Journal Article	Maliao RJM, Cahilig, RC, Cahilig, RR, Jaspe, BT	2025	Climate change, traditional ecological knowledge, and riverine biodiversity conservation: a case in Aklan, Central Philippines	Environment, Development and Sustainability	27	2	4745-4767	https://doi.org/10.1007/s10668-023-04096-x				x	x
19	Journal Article	Wilson NJ, Walter MT, Waterhouse J	2015	Indigenous knowledge of hydrologic change in the Yukon river basin: A case study of Ruby, Alaska	Arctic	68	1	93-106	https://doi.org/10.14430/arctic4459				x	x
20	Journal Article	Yevenes MA, Pereira H, Bermudez R	2022	Citizen Science as a Co-Creative Measure to Water Quality: Chemical Data and Local Participation in a Rural Territory	Frontiers in Environmental Science	10		940778	https://doi.org/10.3389/fenvs.2022.940778			x	x	x
									Total hits	4	8	13	20	20
